# Supplementary material for: Single-Cell Transcriptomics Uncover Key Regulators of Skin Regeneration in Human Long-Term Mechanical Stretch-Mediated Expansion Therapy
Source: Front Cell Dev Biol. 2022 May 30;10:865983. doi: 10.3389/fcell.2022.865983 (PMC9195629; doi:10.3389/fcell.2022.865983)
Supplement: Supplementary file 1 [file Table2.xls]

## Sheet: Supplementary Table 2
	upregulated DEGs of T cell (logFC＞0.3)
1	HSPA5
2	PPP6R2
3	FOS
4	JUND
5	NEU1
6	MBD2
7	KPNA3
8	POMP
9	NR4A2
10	TENT5C
11	TIPARP
12	PRXL2C
13	SPCS3
14	UQCRC2
15	KCTD10
16	CTSA
17	MRPS10
18	STAT2
19	TAF7
20	RPP30
21	SLC4A7
22	TIMM13
23	RRP7A
24	CD55
25	BRI3
26	RTN4
27	PTPRC
28	FIBP
29	EIF1AX
30	USP15
31	NR4A1
32	MACROH2A1
33	USP36
34	IRAK4
35	TBC1D4
36	ARL4A
37	DAPL1
38	ECH1
39	DUSP2
40	ARMCX3
41	SOCS3
42	KANSL1
43	NUDT2
44	UBE2S
45	SAMSN1
46	DHX36
47	MDH1
48	CD69
49	SARAF
50	HDGF
51	YWHAQ
52	SEC61B
53	VSIR
54	TRAPPC12
55	TUBB6
56	STAT4
57	ZNF331
58	U2AF2
59	BOD1L1
60	C1GALT1
61	CREM
62	PER1
63	VCP
64	ABHD17A
65	DTD1
66	DUSP1
67	RNF125
68	TC2N
69	NT5C
70	RHBDD2
71	YBX3
72	KLF4
73	USP8
74	HOOK2
75	MLF2
76	SRGN
77	RGS2
78	ARRB2
79	GSTP1
80	RORA
81	KRT17
82	SPINT2
83	DNAJC15
84	LTB4R
85	CXADR
86	TRIM29
87	MAP3K8
88	CPNE3
89	DHCR24
