# Supplementary material for: Single-Cell Transcriptomics Uncover Key Regulators of Skin Regeneration in Human Long-Term Mechanical Stretch-Mediated Expansion Therapy
Source: Front Cell Dev Biol. 2022 May 30;10:865983. doi: 10.3389/fcell.2022.865983 (PMC9195629; doi:10.3389/fcell.2022.865983)
Supplement: Supplementary file 2 [file Table1.xlsx]

## Sheet: Supplementary Table 1
	JUN	C-FOS	YAP	ERK1/2	CYTOSKELETON ORGANIZATION
References	Role of bulge epidermal stem cells and TSLP signaling in psoriasis	Podoplanin is a novel fos target gene in skin carcinogenesis	YAP1/TAZ-TEAD transcriptional networks maintain skin homeostasis by regulating cell proliferation and limiting KLF4 activity.	Erk1/2 MAP kinases are required for epidermal G2/M progression	G0 TERM
GEO Genomics	GSE119762	GSE10218	GSE137531	GSE15417	7010
TGs	JUN	DEFB4	IL6	MMP1	NECTIN2
	MTA2	FETUB	MGAM	MAPK1	CUL9
	CRLF1	FOS	MYL7	ANO1	LMOD3
	GUCA2A	SLPI	TGFB2	G0S2	MYO5B
	KRT24	PTGS2	IL24	PLAT	CDC42EP4
	JUNB	PDPN	PLAC8	EREG	CORO1C
	CALM5	CAVIN1	ALOX5AP	SCG5	FZD10
	KRT77	BFSP1	ABCB10P4	EGR1	PRKAA2
	PAQR9	AQP3	IL19	DOCK4	KRT2
	SEMA3F	MMP13	SLC7A7	TNFRSF6B	CHMP4B
	DMPK	SPRR2K	MUC1	CYP27B1	KRT20
	DMPK	DSC2	PI3	TFPI2	PYCARD
	IL33	TPBG	RAB39B	FOS	MYOZ1
	CES1D	GSAP	AKAP12	NAV3	MTM1
	ACKR4	COL17A1	SULT1B1	AXL	GABARAP
	MMP8	SPRR2J-PS	SERPINB2	CIDEA	TSPAN32
	CYP2B10	MRFAP1	GOLGA8G	MIR6787///SLC16A3	WTIP
	ACOXL	TWF1	OLR1	DCBLD2	AMOT
	GM436	ALOX12B	NLRP3	HSD17B2	DNAAF3
	KRT78	GSTA1	THBS1	AKAP12	ANKRD53
	FA2H	ACTB	GOLGA8F	GPX3	MYH6
	MYCS	MMP10	NFE2	SLC2A3	CCL2
	IGFBP3	HBA-A2	SFTA1P	HS3ST2	PLEK
	CDH13	HBA-A1	RP11-265N7.1	NRP1	RHOD
	LCE1M	TMPRSS11B	SOCS3	SERPINB1	YEATS4
	AGFG2	KLK12	RP11-253M7.1	EMP3	SORBS1
	ACSBG1	MXD1	CTGF	ISG20	CFAP69
	LOR	LAD1	TAGLN	TAGLN3	ODAD3
	TSEN15	AKR1D1	PDZK1	PRSS3	MARK1
	DSG1A	GSTA2/GSTA1	PTGS2	DLC1	FITM2
	ASCL2	YWHAG	FBN2	DUSP6	MAP7D1
	CAMKK1	PLK2	GLP2R	MAOA	KASH5
	AVPR1A	DSG1A	IL1B	SLC2A14///SLC2A3	INSC
	AGPAT4	LYG1	IL20	APOBEC3G	SRGAP2C
	SLC6A6	RBBP4	TMEM204	POLR3G	ZNF207
	SLC2A7	WFDC12	KRTAP2-3	IL13RA2	PRC1
	ZBTB18	SPINK5	SCG5	DUSP5	STARD13
	TPPP3	ARG1	SLC24A3	SMURF2	NCK2
	FAM213A	ALDH1A3	SPRR2F	AQP3	CHMP2A
	OTUD4	THBS1	HSD17B2	ARHGAP25	NUAK2
	KPRP	KLK10	MYO1G	PHLDA1	LLGL1
	ANKRD35	GIGYF2	UGT1A1	GNG11	CEP131
	SLC24A5	DEFB14	KRT81	CNTN1	COTL1
	NKIRAS1	DEFB1	IFITM2	MGLL	CORO2B
	CBS	HS3ST1	C4orf26	CCNG2	CKAP5
	CBS	UGCG	MMP7	ANP32E	IQSEC3
	SCD3	LY6M	PTPN22	STEAP1	MYH10
	SUSD4	HBB-BS	ACTA1	PRSS2	MYH9
	ADAMTS14	DOCK1	SPRR2A	SLC20A1	RBM14
	KRT15	MBOAT1	FGF5	LBR	MAST4
	ABHD14B	LCE3F	SAA2	RTEL1-TNFRSF6B///RTEL1	SPTBN2
	ADH1	TATDN2	AC004706.1	HBEGF	WASH6P
	ADH1	DEGS2	BEX1	DKK1	NUDC
	ADH1	SPRR2A2	VGLL1	ORC6	TBCEL
	CYP3A13	GALNT12	PLD5	TIMP1	SPAST
	CYP3A13	DDX49	FGL1	STEAP1B	RAPGEF3
	CYP3A13	HOMER3	SAA4	TGFBR2	LMOD2
	CYP3A13	NGF	NNMT	L1TD1	CORO7
	CYP3A13	MAPK6	ANKRD1	SLC7A8	TPPP3
	SLC6A20B	ODC1	NGF	STK39	TACC2
	SERPINB3B	CAMSAP2	PTHLH	NAB2	TPGS1
	SERPINB3B	GM13363	MYO16	PITPNC1	RHOG
	GSTA2	PTP4A1	RAPGEF3	DOCK9	ARF1
	PLSCR1	PIP5K1A	CORO1A	ANXA6	MYO1A
	NGLY1	TGM1	KRT7	LPXN	SMAD3
	ACHE	KLF5	FAP	MT1F	MAP3K20
	HLF	PKM	CHAC1	SH3TC1	EDN1
	PTGS2OS	MAD1L1	ENC1	EDNRA	FAT1
	ATP2B4	GPR137B	TSPAN2	TFB1M	NEDD9
	2310007B03RIK	ESD	MRGPRX3	PHLDA2	TPM4
	PMPCB	SULT2B1	TM6SF1	EPCAM	PACSIN3
	ELOVL6	LAMA3	CASC8	ERCC1	FBXO5
	TINAG	SPRR2I	C10orf54	TSPAN5	MKLN1
	SERPINA1B	RRM2	C9orf84	CDA	ELN
	KLF11	SLC26A11	KRT86	LPIN1	ARF6
	ECM1	ENO1B/ENO1/GM4735	MIR4435-1HG	INSIG1	EFHC1
	RORC	GSTA4	ZBED2	CTNNAL1	FMN2
	CIB2	SHROOM3	44896	PPAT	TMSB4X
	DKKL1	SPRR2G	RP11-356J5.12	RBM8A	NUP62
	SOS1	SLC6A20A	FST	FOSL1	ZBED3
	KAZALD1	CYP2B10	B4GALNT2	MT1X	KIF4A
	ABLIM3	SEPHS2	PAPPA2	PRSS21	WDR73
	KRT80	CPNE2	ERP27	NT5E	MLH1
	COL4A6	ITGB4	AC005863.1	ADAM8	SHROOM4
	WNT8B	MMP3	CNRIP1	FOXD1	STRIP2
	ARRB1	PHLDA1	SLC19A3	KCTD12	BCL2
	ADRB2	KCTD4	AC007750.5	MOK	CCDC39
	SH3GLB1	SPNS2	SOCS2-AS1	CXCL3	WDR62
	KIF13A	HOXA1	WDR65	CYB5R2	TTLL5
	IL1R2	NPTX1	LINC00152	SLIT2	ARHGDIA
	DLL1	KLK11	LA16c-380H5.4	LOC101930416///LOC101929792///LOC100996724///PDE4DIP	OOEP
	CYP4B1	PMM2	CYR61	COL8A1	TPPP2
	PDLIM7	EPN3	PDZK1IP1	HMGCS1	HOOK2
	METTL7A2HIGD1C	YPEL5	PRR16	PDE1C	FES
	PTPN2	RNF39	KCNQ3	KRT18	LIMD1
	SIRPA	DYNC1LI1	GLDC	ARHGAP29	ADD3
	SIRPA	PRSS27	ACTBL2	IER3	MAPK3
	SIRPA	GSR	CPNE7	CDC25A	SWAP70
	SIRPA	ADAM17	RP13-631K18.5	CORO1A	WASF2
	FUT2	TLCD3A	HTR1D	POPDC3	KRT3
	TTC9C	RAP1GAP	RP11-572C15.6	SLC35G2	CCL27
	MYH2	GM7887	RP11-350J20.12	ADGRG6	KRT17
	CIDEA	ITGB1	KRT34	PLLP	CHMP4C
	CDSN	KCNN4	TUBB3	GMNN	DSP
	SOBP	DUSP14	ABI3BP	RAB3B	CYFIP2
	KRT2	LAMB3	SLC52A3	HMGA1	RHOB
	BMP3	ELL2	ATP2C2	EHF	TTLL3
	PSCA	TMPRSS13	MAP1B	DNMBP	SPEF1
	AFF1	HNRNPUL1	PADI2	EPN3	FRMD3
	BMP2	GM6457/RSL24D1	LCN2	MAP2K1	CEP43
	ABCC5	FAM83G	RFTN1P1	MT1H	LORICRIN
	ARRDC3	CAT	RP11-34P13.15	EHD4	ERMN
	SKINT6	FLRT3	AC023115.2	RAC2	TTC8
	ITPR3	DSG3	UGT1A10	ANPEP	MET
	LTBP4	EHF	PTGIR	IFFO1	RHPN2
	MBOAT7	RBPMS	SYT16	MT1G	RND3
	APP	CD44	SUSD2	NDUFC2-KCTD14///KCTD14	RHOA
	KLF9	ZDHHC5	VTCN1	MT1E	SAPCD2
	AGO4	FCNA	WWTR1	MT2A	NUF2
	SLC22A27	ALYREF	AC000078.5	SORL1	PRKN
	HS3ST6	KLK7	ASNS	CDH4	JHY
	WNT5A	PMEPA1	LPPR5	SYNJ2	CCNF
	MAN1C1	TENT5B	RP11-766F14.2	PLS1	CDK2
	LMO7	SAMHD1	SH3TC2	SYNE3///LINC00341	FHL3
	DST	TGFBI	RP11-1002K11.1	ARNTL2	DYRK1A
	F2R	GRHL2	UGT1A3	TGM2	SETD3
	GPNMB	TNFRSF22	RP11-890B15.2	LOC102725271///NTM	POTEKP
	KLK5	ITGA6	SLC7A11	ITGA6	GAPDH
	EHD2	ABCA12	ADAMTSL4	LDLR	CUL3
	LYSMD1	YOD1	COL3A1	MT1HL1	SETD2
	CD59A	PDCD6IP	RP1-30G7.2	NRCAM	SMAD4
	CD59A	ACP7	PDLIM2	MAFF	GAB1
	CD82	GBA	SEMA3B	CAPRIN2	FGF10
	SNED1	YPEL3	AMOTL2	PYGB	KANK4
	FGFR2	GATD1	ACOXL	KHSRP	KRT6B
	ABTB2	HMGA1	CSF3	PTPN1	ROCK1
	CHST15	HMGA1	CCIN	TNS4	TMOD2
	GPT	GM6457	GCAT	KIAA0040	TAOK2
	KANK1	RSL24D1	CTH	SLCO4A1	ARHGAP17
	SCLY	CCNY	DAW1	MST1R	TMOD4
	SERPINB9	HMOX1	CXCL1	PDLIM2	NCKIPSD
	SUPT20	FBLN1	GLRA4	DPYD	THY1
	HMGCS2	CTNND1	NRG1	PKP2	EHD2
	ESYT3	CTNND1	TMEM52B	KIAA0101	KIZ
	KIF21A	MYO5B	GJA5	MAPK3	ILK
	TMEM185B	FBLIM1	UNC45B	PCDH7	MYO7A
	PPM1B	ASAP1	S100A7A	COL9A3	TTLL2
	PPM1B	FADS3	SLPI	EIF4EBP2	FGD6
	GM94	CAPNS1	SAMSN1	PLEC	JAM3
	USP21	FTH1	OSBP2	FBXO17	FRMD7
	LYPD6	APLP2	CDH4	SLC43A3	KIF24
	PPIA	LYPD5	PTGES3L-AARSD1	ITGB3BP	SPATA7
	EMP1	GSK3B	RPPH1	IER2	TACSTD2
	CACHD1	MAEL	CYP27B1	SCCPDH	MRAS
	MEF2C	SEMA3C	RP4-583P15.14	GART	CAV3
	KLF6	KRT13	C5orf46	CHPT1	ANK1
	ANXA6	SGPP2	ARHGDIB	CXCL5	PRKG1
	COL16A1	C1QC	ABCB10P3	EFHD2	PREX1
	GPC3	FABP4	PRCD	TNIK	BRCA2
	KCTD12	HNRNPA1/GM10052	RP11-169D4.1	HMGB3	CCIN
	COL17A1	KLF3	TMPRSS6	FERMT1	SGO1
	MYCBP2	CLIP4	IL8	RRM2	MYO18A
	ABI3	DSC1	CTC-529P8.1	ACLY	DOCK2
	IL20RA	PRCC	SERTAD4-AS1	BLM	BICD2
	FOXQ1	RFNG	C10orf67	NRGN	MAPK15
	GSN	GLRX	RP11-713C5.1	LAMC2	NCKAP5L
	MAPRE2	CDCP1	PTX3	MIR1908///FADS1	ARHGEF10L
	HSPA2	TPM1	SARDH	HIPK3	DNAI3
	CLSTN1	GM11992	LYPD1	PXN	FCHSD1
	CYR61	MPZL2	RP11-867G23.10	ISL1	PAX6
	SSH2	EVPL	SMKR1	NTSR1	MAP1B
	GM11992	SEMA4D	ALOX15	SIGIRR	GDPD2
	CERS4	CHIL1	ICA1	BDH1	TMEFF2
	PKP3	JAG1	IL1RL1	PPBP	MAP7D3
	PAQR7	MAGED2	ZMYND12	DTL	CDK5R1
	TOB1	KLF7	LINC00941	ACOT7	ABRAXAS2
	KLF2	PAM	BAIAP2L2	2022-03-01	PCLAF
	BMP4	ALDH3B3	GPSM3	BCAP29	SKA2
	WDR70	KRT23	PYCR1	BRCC3	KIF19
	CYP1A1	WNT4	L1CAM	TOMM34	KIF4B
	CARD10	SQOR	SAMD4A	NCAPG	TUBA1A
	NPAS4	SSR3	RAB3IL1	DDAH1	CAMSAP2
	KRT10	UCN2	CDH15	NOL6	PTK2
	EXPH5	TMEM51	CDH2	SEC14L2	ODAD2
	PER3	LCE1A1	RCAN2	C2CD2	CARMIL2
	GSTM1	TMEM163	SERPINB10	FRMD4A	NAA80
	BBOX1	ATP6V1A	IKZF3	ALOX15B	POF1B
	COBL	DST	ETS1	VEGFA	CLIC4
	RORA	PDZK1IP1	SYBU	NEDD4L	PDLIM3
	DAPL1	BSG	PMFBP1	FHOD1	CIB1
	ANGPTL2	PIAS1	NELL2	MVD	STAG1
	CLDN1	NUMB	CENPV	SH2B3	EFNA5
	CYP2S1	TMPRSS11A	LINC00702	MIA	MYH3
	EFEMP1	IGF2BP1	DNAJC12	HNRNPD	GSN
	WFDC1	DEDD	ST6GALNAC5	ECHDC3	STMN1
	ACER1	NIT1	RP11-92G12.3	VWA1	TESK1
	ATP8B2	HSPA8	SLC39A8	S100A13	HAUS7
	RARS	SET	EGF	TFAM	MAPRE2
	COL7A1	TNPO1	ALDH1L2	TXNRD1	SS18
	SLC12A4	PRAG1	GRAP2	ITGB4	S100A9
	EGR1	ATP2C1	PLCB2	SERPINB8	TNXB
	LY6G6C	WFDC5	AC007879.7	MCL1	TACC3
	PIK3R3	BNIPL	CBS	PGM3	PRKCI
	PIK3R3	GSDMC2	ANKRD24	ESM1	FER
	WDR5	TLE3	XDH	KRT8	KLHL17
	PLAA	NFE2L2	TREM1	EIF5A2	SOX9
	FAM189A2	JUP	COTL1	DDX11	ARFGEF1
	BTG1	CES2G	EBI3	FOXA2	ANKRD1
	TNFRSF12A	RALB	CHCHD4P3	MCM2	KRT31
	GRAMD4	ACE2	PKP2	ADIRF	TTLL9
	SLC43A3	SLC20A1	RP11-66B24.2	SH2D2A	LARP4
	LFNG	SPTBN1	RAB33A	HEY1	TGFBR1
	C2CD4B	OVOL1	CYP4A22-AS1	TIPIN	ARHGEF15
	LDLRAD3	CRABP2	ADM2	MIR6756///MCAM	CEP152
	SFXN5	TPM3-RS7	NRK	EHD1	TRIM37
	HSPB8	TPM3	CCDC80	RBCK1	KRT71
	TMEM161A	ENO1	SRGN	MCM10	AGRN
	COL4A5	ENO1B	ASPHD1	CDC27	SAXO1
	STIP1	IL1F9	ECM2	RGCC	CFAP46
	SPRED1	PARP12	C10orf82	TSNAX	PLK4
	EEF2K	YWHAZ	IMPDH1P10	SP110	RUFY3
	PDGFD	SERPINB2	GREB1L	ITGA3	USP33
	MET	ENAH	DDAH1	IVD	EML1
	NTAN1	RBP2	SLC7A2	RASA3	ABLIM3
	HSD17B13	AP1G1	EDN1	FN1	HAUS5
	LPHN2	CPA4	ITGB2-AS1	COL17A1	KATNAL2
	NR1H2	RPS6KA6	DLK2	CDC6	CCDC170
	RNF169	PPL	GREM1	KHDRBS3	DNAAF8
	PDLIM2	PRSS8	CTD-3065J16.6	SLC22A18AS	PARD3B
	PDLIM2	UTRN	FBP1	KIF14	PARD3
	TOM1L1	FLNA	LINC00862	NRIP3	WASL
	SLC2A2	PARD6G	PTGER4	PLEK2	CFAP206
	SCFD2	MYH6	TMEM156	ABHD10	SUN1
	RANBP2	CTTN	RP11-488P3.1	RASIP1	ODAM
	TRAF7	CNFN	PSG5	ZBED2	PHACTR4
	CYP2W1	PLK3	SCN2B	KIF1BP	DYNLT1
	CNN3	CLTB	AREGB	VDR	KAT2A
	AHCYL2	RRAS2	SERP2	ATAD2	UBE2B
	CRY2	CKAP4	FAM211A	NPDC1	EVPL
	TMCO2	LY6E	44624	EPS8	GPR65
	TGIF1	GM5879	OSR1	SHCBP1	RHOC
	VAMP4	RPL3	TMEM249	ACD	PPARGC1B
	MREG	ENDOD1	RP11-310H4.6	NT5C	CLRN1
	TNS4	SPRED3	NOXO1	ZWILCH	CCDC13
	IL34	KLHDC4	UNC13D	ANGPTL4	CLIP4
	TENM2	GM4735	CD177	SMTN	SPTAN1
	FLRT3	SKIL	RP5-940J5.9	NCAPH	PKP1
	MGMT	PFKL	HCLS1	CALU	TJP1
	FREM2	TMEM63B	MEI1	IDH3A	CCDC88B
	SOCS5	GRAMD1C	SCN1A	NASP	ARFGEF3
	LAMA3	GPAT3	MMP3	CHEK1	KBTBD13
	AA986860	IDH1	PCAT7	LOC642846///DDX12P///DDX11	SMTN
	APCDD1	ADAM10	HSPB3	INPP4B	KATNA1
	SRGN	KLK6	ACAP1	RFC3	ARHGAP18
	FAM115A	SLC4A7	GBGT1	TGFA	VPS4A
	KLHL8	6430548M08RIK	LINC00857	SERPINE2	VAMP4
	EVPL	PXK	LINC01023	MAD2L1	NLGN1
	DSG1B	XDH	NEXN	BEX4	STARD8
	MYOM1	DUSP7	IL1A	GRSF1	RHOF
	TGFBR2	HOOK1	XXbac-B135H6.18	CCDC88A	PARVG
	SGTA	FADS2B	PRRT3-AS1	POU2F2	MYO5A
	RAPSN	DCUN1D3	RYR2	RNF125	MICAL3
	CITED4	KLHL18	U47924.27	MUC5AC	SPC25
	DAPK2	NAT8L	RP11-295G20.2	CENPU	CCDC103
	CSPG4	FARSB	RP11-54A9.1	PRRC2C	TSC1
	2310050C09RIK	CCNG1	GPR162	PLK4	CENPJ
	SNX24	SLC25A24	HADH	SV2A	CAPN10
	CAMSAP3	DIP2B	ATF3	B4GALT6	KRT8
	IL20RB	FSCN1	MTHFD2L	TNNI3	CLDN19
	ETS2	MAL2	STC2	POLE2	RCC1
	SERPINA3J	RAB8B	UPP1	CDT1	MSRB1
	TEK	NDUFA4L2	ZNF114	ABCA1	ARPIN
	MRGPRB5	MET	TAGAP	EXOSC2	FRMD5
	MRGPRB5	HPGD	APLN	ZMYND8	FGD2
	MRGPRB5	PCDH7	RP11-94M14.2	AIM1	CHMP5
	MRGPRB5	KLK8	NT5M	SPATA20	CHMP1A
	DAB1	EPHX3	PGAM4	TFDP1	CFAP100
	IRS1	MAU2	RHEBP1	GOLIM4	RFLNB
	LEPREL1	SEMA6D	RNA5-8SP6	GPSM3	BCAR1
	FAR2	UBL3	SLIT2	ACAT2	PHLDB2
	FOS	FOSL1	RP11-347C12.3	WHSC1	CROCCP2
	ELL3	HDAC6	AMIGO2	CENPE	BCL6
	BCL6	SOX15	C15orf48	FANCA	CRIPT
	COL18A1	HNRNPU	COL9A2	LRP8	RPS3
	SPTLC1	CBX3	PSG9	TMEM97	MARK2
	TRIM23	CBX3-PS6	TMEM139	GLDC	CCL24
	FAM180A	CBX3-PS7	ROBO2	MAPKAPK3	TMSB15B
	PRSS28	GJA4	PTPRB		TMSB15A
	RAB11FIP4OS2	ABHD17C	RP11-94L15.2		HAX1
	IRF2BP2	GKN1	CLIC3		MYO1F
	TPRA1	RUSC2	PARD6A		ARHGEF19
	L1CAM	ITPRID2	RP11-500C11.3		MYO1C
	GPR157	LPCAT4	MT1L		PDLIM1
	MTX1	DHCR24	SPDEF		PRPH
	RASSF5	ATF7IP	C1QTNF1		CETN2
	AKR1C18	GAREM1	RP11-554I8.2		KIF2A
	SORCS2	CALR	AOX1		EML4
	VPS37D	SPINT1	KANK4		MISP
	PELO	GAPDH	NEDD8-MDP1		TUBB2A
	NEFL	GM3695	AHCY		GOLGA2P5
	TESK1	GM10291	B3GNTL1		ALOX15
	AMOTL2	GM10284	SELPLG		CEP97
	GAL3ST4	GM7251	TP53I3		WASF1
	ADARB1	GM12070	BCO2		ELMO1
	RDX	GM6498	S100A9		KRT74
	NTS	PHLDA2	APOB		RTTN
	ELOVL3	AA986860	RINL		POC1B
	PIM3	PTBP3	RP11-3L8.3		TNFAIP1
	IFFO2	GLTP	AC068039.4		TTN
	CNST	BLCAP	SEMA3D		HOOK3
	RASGRP3	TRIM16	ZNF812		NAV3
	SOX1	SHC1	MT2A		NRK
	DLG2	AREG	RP11-552M11.4		MDM1
	GGTA1	UBL7	TMEM158		FMNL3
	LEPREL4	TTC22	SOCS2		EPPK1
	LGR6	PAK1	MAPK11		PLEKHH2
	MAP4	TMEM117	CCRN4L		CROCCP3
	SLC22A6	LCE1B	ITGB3		TRIM54
	CCDC85B	MACF1	RP11-434D2.6		CX3CL1
	TM4SF20	GM10313	RP11-734K2.4		HLA-DRB1
	LAMB3	GM10293	SLC27A5		RAE1
	BCAR3	LY6G6E	KMO		PRUNE1
	ERRFI1	RUNX1	AC009229.5		CDKN1B
	N4BP3	CHMP4C	ANXA3		MSN
	LIFR	TPM4	C7orf57		INSRR
	MAP2	TOMM6	MGP		WASH4P
	XLR3A	TGM5	TMPRSS11D		ABLIM2
	RNF5	N4BP1	UGT1A7		PARD6B
	1190002N15RIK	RHOV	AF064858.10		CSF3
	SH3GL2	NQO1	CTC-360G5.8		MYPN
	RFX4	GAP43	AL583828.1		DVL1
	SIK3	IRF6	DOCK3		ACTA1
	CYP2J6	CTSD	RP4-755D9.1		RP1
	SLC7A10	PGK1	LA16c-380H5.3		SHANK3
	SKINT2	CDC42BPA	ICAM3		WNT4
	GOLIM4	SPINK12	ULBP1		WNT3A
	ADD3	STAP2	IL23A		SEMA5A
	CTGF	ACADL	RP11-539G18.2		IQANK1
	PLXNA4	UBN2	SLC39A4		IQGAP2
	FOXO1	LPCAT1	SLC48A1		TUBB4A
	SECTM1B	PDIA4	ARNTL2		PKD2
	DLX3	PPIF	HCAR3		DCTN2
	ITGB5	PPP1R15A	MARCO		SAXO2
	LMO4	MID1IP1	NETO1		CNTNAP1
	TXNL4A	TLE5	RP11-506H20.1		RAC1
	TXNL4A	GM8325	YAP1		CORO1A
	XAF1	NARS	INHBA		MECP2
	AGRN	DAPK2	EIF4EBP3		IQGAP1
	DSTYK	PTGES	RNF224		UTRN
	RGP1	EPS15	RP11-263K19.4		IQSEC1
	ALOX12	BCAR3	CTD-3193O13.9		OPHN1
	FLG2	EAF1	DNAH5		GAS2L3
	FBXO45	ECM1	GCNT1		PCM1
	TMEM88	MAN2A1	FUT3		PLEC
	MCAT	UBASH3B	RUNDC3A		SLC39A12
	TUBA1C	B4GALT1	IL33		PGM5
	PITPNA	ARNT	CHML		HIP1
	ZFP653	TMEM30B	F3		KANK3
	KCNJ16	SUPT16	TMEM191A		CXCL12
	SLC12A8	HBEGF	HRASLS2		SKA3
	CAV1	GALNT6	KRT121P		TRPM2
	NETO2	SLC9A3R1	KRT16P4		ARHGAP12
	TRIB3	VSNL1	ZNF239		EPB41L4A
	ARHGEF18	EIF4B	RASGRP1		SH3D21
	OIP5	PRXL2B	CLMN		CFAP65
	FAM83G	DUSP1	DPYD		TNFAIP3
	CCDC80	CXCR2	C10orf95		TMOD1
	FOSL1	IL1F5	GBP5		CSNK1D
	LCE1L	KDM5B	NME2P1		C15orf62
	CNKSR1	SRMS	RP1-140K8.5		CSNK1A1
	AFAP1L2	ANKRD50	RP11-462L8.1		CDK1
	THRB	EAR14	ZDHHC8P1		CYFIP1
	PLEKHO2	EIF2S3X	OR2A20P		AUTS2
	PLEKHO2	ELOVL4	PRSS23		DNAH7
	CYP39A1	NCSTN	TGM1		SHANK1
	ZFP37	WDR1	FAM26E		PIBF1
	ATF3	DDX3X	RAB32		DNAAF4
	LAMC2	UBE2Q2	AC010894.3		PPM1E
	GNPTAB	ATP6V0D1	KM-PA-2		CHP1
	GCC1	NKIRAS2	SRSF12		KIF2C
	PLA2G4A	MORF4L1	KRT80		PRKCZ
	BCAR1	RAB31	ABCA4		SPTB
	FOSB	KLK9	ACTN1		RALA
	GK5	DENND2C	ACTRT3		NEURL1
	CCL27A		HOXA1		NEBL
	EFNB2		CREB5		CDC42BPG
	FMO5		CTD-2587H24.5		ARAP3
	SLC41A2		HSD17B14		BRK1
	GPR125		RP11-122G18.8		PIP5K1A
	MAFK		RP11-513G11.4		NEK2
	TRP53I11		SLC39A6		PKP2
	FNDC9		SPRR2D		TMSB10
	FNDC9		STON1		AP1AR
	APPL2		IL1RAPL2		SDC4
	TRIM30A		LINC00839		PDCD6IP
	CYP27A1		PPP2R2B		CASQ1
	HDAC5		RP11-474G23.2		EPHA1
	UTS2B		CTD-2256P15.4		STIL
	ANTXR2		FAM25B		SHH
	NR4A1		CASQ2		BAIAP2L2
	SYTL3		SAA2-SAA4		MDK
	MARVELD3		SERPINB7		CNN3
	PLXNA1		CD4		CAPN6
	EPHB3		LIPG		SDCBP
	CAT		HID1		ARHGDIB
	PDZD4		IL7R		CCL7
	CTDSP2		LRG1		ARHGAP40
	SLC29A3		RLTPR		BST2
	EPHB6		RND3		BST1
	ESYT2		TRIB3		TAOK1
	SKINT7		ANO6		M0QYC6
	GLCE		HS3ST1		MYO1H
	SUN3		SRD5A2		GCC2
	ZFP365		AC093627.10		DNAAF11
	PARG		DACT1		CDK10
	TJP2		DLEU1		GBA2
	TJP2		MT1F		RP1L1
	SPTSSB		RP3-405J10.3		CRIPAK
	DOK4		TCHH		LPAR1
	EFCAB4A		CXCL17		BRSK2
	SLMAP		ITGB2		ALMS1
	EPB4.1L4B		RP11-277P12.20		EPB41L5
	MTMR14		TFAP2A-AS1		SH3BP1
	TMEM110		MYL9		EPB42
	CACNB3		NALCN		DMD
	BAIAP2L1		TIMM23B		RANGRF
	OSBPL7		ALDH1A3		LIMK2
	DNAJB2		FKBP10		LIMK1
	ID4		PHLDA1		BRSK1
	GAL3ST1		C3orf55		FGF7
	ACOX2		LA16c-380H5.5		SPICE1
	PTPN23		RP11-680A11.5		CDH5
	MEGF9		TNFAIP6		MAPK1
	AKAP13		GCSH		SPAG16
	ITFG3		LINC00514		HDAC6
	FAM110C		RAB3B		PARD6G
	IL6RA		RPLP0P2		CLTC
	ALOXE3		ADAMTS6		TPPP
	FKBP5		DNAH17		DCLK2
	CTTNBP2		HSD3B7		AFAP1
	UNC5CL		KALRN		PRICKLE4
	NSL1		MIA		NCKAP1L
	PRKCG		UPK3B		KIF2B
	KRT32		ABCB10P1		WNT11
	SEC16A		ZFP42		RHOBTB2
	CPT1A		ACTG2		BIN1
	RMRP		MYL2		TUBG1
	RMRP		PLK2		SON
	PLOD3		SYCP2L		CDC42EP1
	FAM25C		TSPAN1		SRF
	FAM25C		XYLB		TRIM46
	FAM25C		ALDH1B1		MINK1
	MDFI		PDCD1LG2		NIN
	ATP6V0E2		POU5F1B		TCHH
	NES		RP11-293M10.5		SLC16A1
	CAPNS2		RP11-392E22.10		HAUS6
	ARL4C		ABHD14A-ACY1		CDK5
	MUC2		AC002056.3		SMTNL2
	NICN1		ERBB4		NCKAP1
	CLU		KLF7-IT1		CHEK2
	NR4A3		RP11-282O18.6		PAK4
	TNFRSF1B		SERPINB4		MAPRE3
	TIMP4		MGLL		TBCK
	ARL4D		MYO1H		DCTN6
	CCNG2		RP11-17M16.2		BRWD3
	NXT1		SERTAD4		FARP2
	LRCH4		SERPINB3		SORBS2
	LRCH4		CTB-113I20.2		FCHSD2
	PROCA1		HIST3H2A		MICAL2
	RASAL1		SEMA5A		RHOBTB1
	FGF13		TLN2		AMOTL1
	SPRN		BRI3BP		MYO1D
	OCRL		NTM		ASAP3
	NCTC1		MTHFD2		NEK7
	PCDH11X		NUDT8		SLIT2
	PCDH11X		SLC1A4		GNAI1
	OTOS		AMN		MICALL2
	SLC47A1		RN7SK		AGAP2
	P2RX2		ZNF771		SSH3
	DSC3		HTR1B		DNAH5
	ATP10B		PCK2		PDGFRA
	PPP2R3D		BMS1P4		KIF18B
	CASZ1		GSDMA		SASS6
	MICU1		RP11-304L19.5		ARPC1A
	NPPB		RP11-369C8.1		CCL11
	PYGM		MMP23A		RND1
	LCE1C		NPM3		TRAF3IP1
	S100A6		IL32		DNAAF5
	SPAST		WARS		ASPM
	DNAJB4		ARHGAP26		ARHGEF2
	GATA3		GLIS3		SCIN
	GPAM		GRIN1		FOXJ1
	CTNNBIP1		LIMS2		ABI1
	CYB5R3		NANOS1		ACTG1
	UGT1A2		NPDC1		RHOU
	UGT1A2		CNN1		FGF13
	UGT1A2		FBXL13		CCDC66
	SLC38A4		HCAR2		MTPN
	KCTD15		INHBE		PLXNA3
	KIFC3		EEF1A1P12		DLGAP5
	DAGLB		EMR2		TNF
	HEPH		GLIPR1		SAMD14
	TEX101		CTB-58E17.5		CDC42EP5
	RAB28		PCNPP3		WASHC1
	TMEM248		CNGB1		PALLD
	SKINT8		GCK		NUBP1
	CDK19		RP11-356I2.4		INPP5J
	KDM1B		Z83851.4		ARFIP1
	PLEKHH1		LINC00882		ARFIP2
	ZNRF3		RP11-344E13.3		ACTL7A
	FHDC1		UGDH		KISS1
	ACSL4		CSRP1		CCNB1
	FUT1		NT5C3AP1		NES
	1700088E04RIK		SCEL		KRT6C
	PHLDB3		THBD		HTT
	SORBS2OS		XXbac-B135H6.15		S1PR1
	EMC9		AC015987.2		PFN3
	CBLB		CTC-308K20.1		TUBGCP3
	ITPKB		RHOV		AKAP9
	GLTSCR1L		RP11-529K1.3		PLK1
	SEMA6A		ARHGAP40		MYOC
	ACKR2		NXNL2		SPAG17
	CUEDC1		SLC27A6		ACTL7B
	DTX2		SYT11		FHOD3
	NEURL3		ARHGAP29		PHIP
	CD109		CSPG5		BRCA1
	HSPA12A		IGSF11		DNAH17
	SESN3		MFAP5		RHOBTB3
	SKINT9		SMIM4		SYNPO
	NTHL1		OGDHL		SFRP1
	RAB32		SPATA12		STAG2
	TACO1		TMEM125		CCDC57
	CHST3		CHST2		KRT25
	TSPAN9		FAAH2		F2RL1
	MAS1		MIR503HG		VCP
	NFIX		MROH6		SMIM22
	5430435G22RIK		PDP1		CLASP1
	OSBPL3		THY1		CCL21
	CDH1		FKBP9L		AIF1
	KRT23		LCP1		MYH14
	ARHGEF10		PPP1R12B		EHBP1L1
	ARHGEF28		PTPRR		CCL13
	RGR		ROPN1B		CNTROB
	ALDH6A1		RP5-977B1.11		DAW1
	GAS6		CHI3L2		CYTH2
	PLTP		SNHG8		CNN2
	ARHGAP29		SRCRB4D		PTPA
	CTSF		CLCF1		CCDC65
	BCL2L14		MIR181A2HG		GRHL3
	PTPN18		RPL10P3		PROX1
	RALA		EEF1A2		CNN1
	NUDT19		IMPDH2		C2CD3
	FXYD6		RP11-153M3.1		MICAL1
	TEX22		RP11-783K16.5		TPM3
	UGT1A7C		CPA4		NPM1
	KRT79		PPP1R27		ARMC2
	NOTCH4		JPH2		ZYX
	FRAT2		RP11-293A21.1		PKHD1
	FOXN3		SPHK1		PADI6
	CRIM1		JDP2		CSRP1
	PPAPDC1A		LINC00920		CRK
	FRMD6		RP11-246A10.1		ATRX
	SIRPB1A		STAC		CENPE
	SIRPB1A		TPRG1		RANBP9
	SIRPB1A		FAM87A		TUBGCP5
	SIRPB1A		FBLL1		CNP
	MAF		KCNAB1		TESK2
	DUSP8		LYPD6		ERBIN
	PLA2G4C		FHIT		STMN4
	CSRNP1		NCF1B		TUBB6
	TULP1		RPS2		MYO1G
	SPSB4		CGB8		TCAP
	UNC45B		CRIP1		CEP68
	LATS2		DYSF		ATXN7
	PLXNA4OS1		HPSE		NPHP1
	EFS		SIGIRR		DNAI2
	IVNS1ABP		FOXQ1		BBS4
	AAGAB		RP4-756G23.5		SENP6
	EFNB1		CTC-241N9.1		PAK2
	SESN1		LY96		PAK1
	TMEM167		MCOLN2		DMTN
	BRD1		RP11-81A22.5		NDEL1
	HIATL1		SLC2A5		PTGER4
	RBM11		TEC		PPFIA1
	FOXJ2		ADRA1B		PRKAA1
	SCD2		DPF1		PDLIM2
	FAM20B		RP11-6J24.6		ARHGEF10
	PPP1R14A		RPL7AP30		TUBA3E
	MYO1G		AP005482.1		KANK1
	PLEK2		CMAHP		CYRIB
	PIBF1		RP11-69L16.5		ACTN1
	SPEER2		ZNF667-AS1		ARHGEF17
	CXCL14		ACY1		KRT76
	EGR2		ENSAP2		ATAT1
	LTBP3		RP11-318K12.1		CAP1
	RANBP1		ADIRF		MAP6D1
	MMP21		GAPDHP62		STMND1
	POU3F3		POT1-AS1		GPSM2
	ELK4		AC007690.1		KLHL41
	ISM1		CD163L1		SPTA1
	NECAB2		CTC-524C5.2		LMNA
	DDX26B		CX3CL1		KRT6A
	ANKRD11		KIF21B		KRT14
	NEDD9		NME4		LZTS2
	ZFP473		RP11-1069G10.2		DIAPH1
	PFKFB4		AC124789.1		CRYAB
	MT1		CRELD2		SPEF2
	MT1		EEF1B2P3		SYNPO2L
	MT1		FAM101B		ECT2
	MT1		HPDL		ATP2C1
	MT1		RPS2P46		FGD1
	MT1		ABCA13		ARHGAP4
	MT1		DNAJC1		ANK2
	MT1		LINC00202-1		PKD1
	MT1		MIR663A		EMP2
	MT1		RN7SL2		CORO1B
	KIDINS220		RP11-507E23.1		CHMP2B
	1810011O10RIK		RP11-778D9.4		KLHL1
	MPPED2		TARSL2		MRTFA
	CX3CL1		PTK6		CEP135
	C1QTNF1		CAGE1		TUBGCP6
	SYNE4		CTD-2328D6.1		ARHGAP44
	FBXO32		FOLR3		SMC3
	PAPD4		RP11-159D12.2		UBXN2B
	NFKB2		RP11-490M8.1		AURKC
	GAB1		TMC4		BAIAP2
	PIN1RT1		AC097359.1		SORBS3
	CLIP4		ACAT2		NPHS1
	LRP1		AL441883.1		CDC42
	FRMD4A		C18orf56		MYADM
	JARID2		CTD-2341M24.1		KIF20A
	CYP2B19		CTD-2376I4.2		CCSER2
	NEURL1A		LINC00160		AUNIP
	NGFR		NIP7		THSD7A
	TSEN2		OR7E38P		WASF3
	EPS8L2		RN7SL1		DIAPH3
	SLC27A6		SHMT2		TNKS
	CYTH3		BCAT2		PLEKHG2
	DENND4C		DKK1		TLE6
	FAM107B		RP11-253E3.3		ODAD4
	SVOP		ALDH3B1		TPM2
	CRAT		CXCL3		FRMD6
	TMEM45A		DLX2		SPTBN5
	SLC37A2		FLNC		TBCD
	PIGK		SSC5D		FSD1
	TXNDC2		ALOX15B		MAP1S
	PINX1		RP11-597D13.7		FAM83H
	POFUT2		CLMP		BORA
	ARVCF		EEF1B2		PSRC1
	PTPN9		MARCKSL1		AQP1
	KLF3		RP11-439E19.10		DIAPH2
	SAA2		RP5-973M2.2		MARCKS
	RAD1		TPM1		TPM1
	PLXNA2		XBP1		MKKS
	ITGA3		CCDC171		SPECC1
	PTPRTOS		DAB2		TRPM7
	WBP4		HIST2H2BE		VILL
	PACSIN1		LINC00665		CETN3
	POU3F2		MIEN1		SPAG5
	ERMP1		TSPAN4		HAUS2
	EFNA3		DDX11-AS1		ARPC3
	EFNA3		FGF14-AS2		ARPC2
	MTMR2		HOXB3		ARPC1B
	ARHGAP18		RP13-401N8.1		YIF1B
	CCND1		RPL13AP20		ODF2
	PWP1		SLC4A4		SRC
	LIMD1		ZBED3		TRDN
	KCTD2		FAM225B		HRG
	DBP		RP11-179G5.1		STMN3
	FAM117A		RPH3AL		PLEK2
	FAM81A		YPEL1		CELSR1
	VMAC		AC021224.1		PLA2G3
	LY6D		AC090945.1		FIGNL1
	SNRNP25		GADD45B		PTK7
	ASAP2		LIMCH1		TMOD3
	PCNA		MCTP1		KATNAL1
	C130079G13RIK		MREG		CEP72
	CHST12		RP11-222K16.2		CRACD
	OSM		RP5-857K21.7		TRIM27
	DAAM1		SYNE4		KIFC1
	SMAD5		TEX14		FMN1
	TMBIM6		TINAGL1		SLAIN2
	PFN4		VPS9D1-AS1		ABI2
	MAML3		EXOSC5		ACTR2
	CISH		FLNB		HCLS1
	RXRG		GALE		ACTR3
	TUBB2B		KIAA1549L		CAMSAP1
	TRPV6		NCF2		MYO7B
	EPHA1		OXCT1		HAUS3
	WNT5B		PROSER2		RFLNA
	SKIL		AC120194.1		FSCN2
	ARHGEF37		ASPA		PDGFRB
	DCAF5		CKB		MAP7D2
	JAG2		KBTBD8		TRIM32
	DSG2		MT1E		FLII
	CHDH		RP11-422P24.10		SLC9A1
	AHR		RPRD1A		GOLGA2
	AHR		RPS2P5		INTS13
	TSHZ3		CAMK2N1		PEAK3
	NUP133		RP11-159D12.5		DLC1
	DOCK8		RP11-435B5.4		RTKN
	USP7		RPS4XP11		MPRIP
	HSD3B7		AC002467.7		TRIM36
	SPTBN4		HSPD1P1		FMNL2
	RERGL		LINC00707		PARVA
	CPEB2		METTL1		M0R381
	TUSC1		RP11-474D14.2		APOE
	TANGO2		RP11-674N23.4		APOA1
	SEPSECS		RP5-1024G6.8		ACTB
	ABCA1		TMEM261		CDC14B
	CCDC3		TRAP1		TUBGCP2
	WDR11		VEPH1		CXCL1
	RNF40		C10orf91		VIL1
	WNK3		C12orf54		GOLGA8B
	FOXN1		CTD-2636A23.2		ARHGEF11
	2210011C24RIK		MYADM		KIF3B
	VSIG4		NABP1		SYNM
	HYAL1		NAV3		SEMA3E
	ETS1		OXCT2		DAAM2
	TEPP		PCDHB2		RAB13
	DGKD		SNRPA		BFSP2
	MIR23B		SOHLH2		TUBB3
	PGAP3		TMEM217		KRT19
	SLC44A4		TNFRSF12A		RNF4
	GOLGA4		AC007038.7		SDCCAG8
	FGD4		AC010761.8		NUSAP1
	PHOX2A		KHDC1L		MICALCL
	GLDC		MTHFD1L		SYDE1
	NUBP1		RP11-157G21.2		PACSIN1
	MYO16		RP11-465B22.3		NINL
	BBS2		RP11-507M3.1		HEPACAM2
	BBS2		RP11-539L10.3		ESPNL
	ANXA8		SERPINA1		CECR2
	ANXA8		AC002066.1		SLC9A3R1
	FAM57B		ARHGAP5-AS1		ACTC1
	HSDL1		CISD3		SHROOM1
	ADAMTS1		CRYAB		BBS2
	CEP170B		ISYNA1		CLDN3
	SERPINB1A		SERPINB9		GPM6B
	RHOBTB2		SLC2A3		PDPK1
	GSE1		SYTL3		SMTNL1
	DAG1		TMEM171		DST
	EGFL6		AC004466.1		HDAC3
	TMPPE		AC005789.11		CDK5RAP2
	XPNPEP2		FGFBP3		AURKA
	GSTT3		IARS		XIRP1
	ARHGAP44		LINC00888		MLST8
	KLHL17		PPP1R3C		PPP1R12A
	NPC1L1		RP11-13N13.2		INPPL1
	GM16907		RP11-445H22.4		ALKBH4
	F2RL1		SLC8A1		MID1
	CTNNAL1		SRM		TUBB2B
	MAPKBP1		ZSCAN12P1		KATNB1
	UPB1		AF064858.8		PDGFA
	LZTS2		GAPDH		CLN3
	CELSR2		IL18		GADD45A
	NFATC2IP		NEDD9		NDE1
	ARHGAP32		PROCR		HOATZ
	EFNA1		RASAL2-AS1		RAF1
	FAM219B		RP11-816J6.3		MAD2L1
	F3		RPL4P5		ARHGEF18
	LPCAT2		RPSA		TTLL7
	IRS2		SCN9A		NTMT1
	ACSS2		AC010148.1		PPP1R9B
	DDR1		CRISPLD2		CEP250
	ABCA2		CTC-436P18.3		BARGIN
	SERPINB9B		IFLTD1		CNTLN
	PTGES2		NME1-NME2		STAP1
	MICALCL		PMS2P10		SPECC1L
	MDC1		SLC31A2		ARPC5L
	CSAD		C21orf119		PICK1
	DGKA		FAM211A-AS1		CEP20
	GJB5		KRT42P		EPHA5
	PHYKPL		PAQR4		ACTN3
	AGAP3		RP11-435O5.2		DLG1
	KMT2C		TMEM141		MACF1
	ARHGEF5		ADTRP		BRWD1
	AFF4		C19orf73		DNAAF10
	LCE1A2		CTD-2357A8.3		DISC1
	ZFP648		DPM3		LMOD1
	TSPO		FLJ27365		KRT84
	MTMR6		MMP24		PPL
	CLMP		PPP1R1B		FGD5
	MARCKS		RGCC		CFAP44
	MAP4K2		SLC22A13		SSH2
	SEMA3E		SMIM2-AS1		ARHGEF7
	MFSD7A		AP003068.23		ANTXR1
	PRSS8		SLC38A4		TRPV4
	RAB2A		SNHG3		CTNNA2
	ANK		SUGT1P3		IQGAP3
	NUB1		ABAT		NRAP
	VSIG2		AC027307.3		TUBB4B
	CLDN23		GPR124		TUBA4A
	GNAI1		RASL10B		TUBA1B
	XPO1		CTD-2555K7.4		LRRC49
	SH3RF2		NMNAT2		ID1
	MAFF		PLAT		EVPLL
	ABI3BP		RPL5P23		SHROOM2
	MTUS2		RPS2P7		ARL3
	PHLPP1		SPOCD1		ARL2
	NIT2		TNIP3		TTBK2
	TRIM28		CST6		MAP1A
	WNK4		DANCR		PHLDB1
	MASTL		DBN1		CENATAC
	ADH6A		FAM96AP2		CCSAP
	CELSR1		LRP8		CRMP1
	QARS		RNF125		BCAS3
	KHNYN		RP11-254B13.1		PHPT1
	CYP2J9		S100A6		EML3
	EPB4.1L1		SNX10		BMP10
	LDLR		TMEM198		RASSF1
	PLXNB3		CTD-2270N23.1		SYNE3
	RASSF7		ERI3		BMERB1
	WDFY4		KHDRBS3		DRC1
	CD99L2		MED14-AS1		TUBG2
	PRPF6		RP5-857K21.11		HAUS4
	LRIG3		RPL3P2		KIF15
	RASGRF1		RPL3P4		FGD4
	1700021K19RIK		SYP		PIP5K1C
	ADAMTSL4		ZNF658B		LRGUK
	MTCL1		CTC-428H11.2		ODAD1
	ANO6		CTD-3105H18.14		C9orf72
	FAM83C		GPR68		TUBA3D
	4930523C07RIK		GS1-124K5.2		TUBA3C
	CLIC3		PID1		MAST3
	OCM		RTKN2		LURAP1
	OCM		SBDS		CEP44
	MME		SCCPDH		SVIL
	ACOT1		TRIM46		FHDC1
	ACOT1		AKAP2		CEP295
	FAM213B		AP1S3		PHACTR1
	IGFBP6		C11orf71		MYO5C
	TSPAN7		C9orf16		SIGLEC15
	TSPAN7		FBXO15		ANLN
	FIRRE		PARVB		CFAP74
	LAMB2		RP11-126K1.6		CEP19
	GDPD2		RP11-217B1.2		PAK6
	RNF20		RP11-290D2.6		FSCN3
	KIF1B		C6orf52		INCENP
	SLC1A6		CAV1		CAPN2
	ARHGEF19		HSPA5		TNIK
	PAPOLB		HYI		UXT
	NAV1		SLCO4A1		FBXW11
	MKLN1OS		TEAD4		AKAP11
	TNMD		AC011737.2		RSPH9
	ZFP3		CDR2L		CFAP410
	HNMT		CITED4		EML2
	BCL11B		PCDHA1		CCL26
	RARG		POLR1E		BCCIP
	SIL1		PYGL		WDPCP
	MIR3066		ROMO1		CFL2
	PKD1L3		RP11-660L16.2		DRG1
	CERS6		SQRDL		NEFH
	FAM214A		ALYREF		IQSEC2
	DIP2B		LINC01140		TUBD1
	CDH4		NAMPT		MAP4
	ELF4		NLE1		DPYSL2
	MIR551B		RP11-305E17.6		CFAP157
	PSMA2		RP11-359G22.2		CSF1R
	KLF13		RP11-554J4.1		XRCC2
	2022-09-07		RP11-96O20.4		CSRP2
	TOE1		SAA1		WAS
	PDK4		SVIP		DAPK3
	LYPD6B		SYDE1		CCN2
	ARID1B		TM7SF2		MPDZ
	TLR1		TMEM255B		TUBB1
	TMEM138		VWA5A		PLK3
	SLC35F1		CATSPER2P1		CLASP2
	THBS3		FAIM3		CDK2AP2
	4933431E20RIK		FOSB		MYOZ2
	TRIM52		GPLD1		PARD6A
	TPBPB		HYOU1		MID1IP1
	ATP11A		LINC00240		FSIP2
	CPD		NCF1		PAK3
	APH1B		NPR1		ARPC4
	RP1		RP11-10C24.2		KIAA1614
	ENTHD2		RP11-416I2.1		NPHS2
	EHHADH		RPL12P4		TPR
	OPN1MW		RPL23AP53		DNAJB13
	OPN1MW		RPL3		CENPH
	OPN1MW		SAMD10		ELMO2
	OPN1MW		ARG2		TPX2
	ATRNL1		C1orf53		CCP110
	RAPGEF6		CDC42EP3		MYO6
	RAPGEF6		EPB41L1		MTSS1
	CIART		FABP6		MAP6
	DUSP1		FDPS		TWF2
	NCOA3		INCA1		HSPA1A
	ZZEF1		NPM1P24		PFN1
	HIVEP2		OLFML3		DNAAF6
	MILR1		OR7A5		ARHGAP6
	AHNAK		PPAN-P2RY11		SIPA1L3
	DLK2		RP1-178F15.5		ICAM1
	ZZZ3		WDYHV1		GSK3B
	ARHGEF11		ELF3		CDC14A
	ZNHIT1		EPHX4		SHC1
	ITPRIP		GBP1		CAPZA3
	TPSB2		GCSHP5		CYLD
	TPSB2		HERPUD1		GMFG
	PRORSD1		IVNS1ABP		FLNC
	HECA		PDLIM5		EPHA3
	FBXW7		RP11-407N17.5		ARHGAP26
	ITPKC		RP11-498C9.15		RND2
	VAPB		RP1-261D10.2		RGCC
	ANO9		RPSAP58		PSTPIP1
	EMP2		SBDSP1		SPRY2
	DUSP5		SERHL2		CENPA
	PLEKHM1		SLC44A4		KRT18
	MAN2A2		TMEM52		ABI3
	B230206H07RIK		AC131180.1		ARRB1
	MEIS3		ADAMTS17		MYO1B
	PHF21A		EPPK1		HOOK1
	SPATA21		RP11-112H10.4		PXN
	TMEM123		SERPINB8		CCDC8
	RARRES2		TRIM47		TTC17
	MCCC1OS		CTF1		CCDC39
	CASKIN2		FAT4		H7C5I2
	CPXM2		RILP		CALR
	CRYBG3		RNASEH1-AS1		ACTN4
	OXA1L		RPL37A		CAPZA1
	PPY		SLC10A5		MAP10
	ZCCHC17		TLCD1		CFAP97D1
	PARK2		TNFSF15		DNAH8
	CERK		AGMAT		TUBB8
	SH3RF1		AREG		PPP1R9A
	ALDH1A7		ASB13		PAWR
	MROH8		KLK1		INO80
	CCND2		NOP16		ZMYND10
	AUTS2		SPRR2G		KHDC3L
	KCNJ15		MAGEH1		TYROBP
	CAMSAP2		OLA1		GAS2
	MICU3		RAB6B		PIK3R1
	ARHGAP42		TRNP1		TENM1
	MFAP5		VWA3B		EPB41L4B
	2010107G23RIK		AAED1		LRCH3
	DNAJC14		ADAMTS15		AJUBA
	AP1B1		AQP11		MYOM2
	GALNT1		BOLA2B		FSCN1
	MALAT1		C6orf223		CYRIA
	SDR39U1		DCXR		FAM107A
	GPR107		DERL3		GAS8
	VPS39		FLJ20373		APC2
	MED15		LANCL3		MOS
	FAM160A1		MIR29A		ARHGAP10
	GCAT		MRPS17		SIX4
	GCAT		MRVI1		MAGEL2
	LRP4		NANS		MARK3
	ZDHHC2		RP11-799B12.4		ABL1
	CBX2		RP3-522D1.1		AURKB
	KLF4		RPLP0		PDXP
	FBRSL1		SNHG17		EFHC2
	CCNL1		AMOT		ABL2
	FRMPD1		CTC-425O23.2		RSPH6A
	HIPK2		FAM53A		MEIG1
	DNASE1L1		GAS5		RACGAP1
	CCDC88C		HSPD1		FGD3
	DZIP1L		KRT18P59		KIF25
	MYO5C		LGALSL		HDGFL3
	SMG8		PLEKHA8P1		MYCBP2
	PPWD1		PRDM1		SPATC1L
	ARMCX1		TMEM251		KIT
	NCOA4		VMA21		TEKT2
	PDPK1		CDC42EP2		TUBB
	ZFP319		LBX2		DBN1
	GLG1		MAP10		PDCL3
	TOX		RPL7AP66		OCLN
	FCGRT		S100A7		ATXN3
	PEAK1		SERPINB6		PPM1F
	SH3GL1		ANKRD2		MYO15A
	YPEL5		BRSK2		PSTPIP2
	GM5127		CARHSP1		SLK
	CABLES1		CMSS1		CCDC68
	ACADM		CTD-2207P18.2		EPB41L2
	PCNXL3		DPP3		SEMA6A
	DYNC1H1		EEF1A1P5		TRIOBP
	PRDM5		EFCAB4A		PALM
	TMEM184C		EGLN3		GAN
	SATL1		LGALS9B		DES
	TRPA1		NLRP10		PAFAH1B1
	PCOLCE		OSMR		EPB41
	ERBB2		RILPL2		SPIRE2
	CAMK2D		AC005682.5		CKAP2
	OSBP2		C1QBP		MAPRE1
	PES1		CHCHD6		MAP2
	TOB2		CTD-2568A17.5		RHOH
	SLC39A4		FADS3		MZT1
	SPRY3		GBP6		TRIP10
	ALDH3A2		LGALS9C		SPIRE1
	HSPB1		LIPH		DIXDC1
	SERPINB1B		MYO1B		F11R
	VRK2		OR52N4		CD47
	LMAN2L		ZNF311		WHAMMP3
	ACSL5		ZPLD1		MAP9
	SNORA3		AC010468.1		CASS4
	ZMPSTE24		ACSM3		Q9H521
	CGN		ARMCX2		SPTBN1
	PLA2G2A		C19orf83		UGT8
	MICAL2		C8orf58		H3BNH8
	MACF1		IL13RA2		ZMYM4
	ULK4		KLK9		SYNPO2
	ALS2CL		RP6-65G23.3		CARMIL1
	FOXJ3		RPSAP15		PAM
	GALNT7		ACN9		KRT4
	TTLL9		ACTB		KRT15
	TENM4		CASC10		RGS4
	ARHGAP23		MT-CO2		MYLK3
	KLF10		MUC16		NTF3
	ASPN		N6AMT2		OBSCN
	FAM134A		NDUFC2-KCTD14		SH3D19
	2900026A02RIK		NRCAM		CDC42BPA
	CLIP1		PORCN		SNX9
	TMEM169		RP11-120D5.1		CEP350
	FCGR3		RP11-556K13.1		STRIP1
	FCGR3		TTC9		CDC42BPB
	FCGR3		AC003102.3		E2F4
	ACPP		AP001816.1		RAN
	SLCO5A1		CTD-2020K17.1		NOTCH2
	TNFAIP8		DUSP6		TMEM67
	ZFP873		EEF1G		ZMYM6
	FAM214B		GPR176		MTOR
	MEI4		KCNQ5		PIK3CA
	CRYAB		LINC00662		ARHGAP25
	TMEM66		LINC01123		PARP3
	CRY1		MAP3K13		CD2AP
	AXIN2		MIR4458HG		DYNC1LI1
	MTMR12		RP11-221N13.3		CUL7
	KMT2E		RP11-869B15.1		NUMA1
	GM13178		SLC6A2		TTL
	TNKS		TMEM14C		FIGN
	2022-09-01		AARS		MARCKSL1
	ANKRD29		APEX1		KPNB1
	SLC5A10		C15orf37		MTCL1
	TOMM20L		CYB5A		PDZD8
	SH3TC1		EEF1A1		DYNC1LI2
	FRS2		G6PC3		CAPZB
	JUP		GSTCD		CAPZA2
	TSC22D4		HVCN1		DNAI1
	HTRA1		KDM6A		MNS1
	FAM53B		KRT18		CROCC
	FAM168B		LINC01128		MAD2L2
	SC5D		PSPH		BICD1
	KLHL28		RP11-134E15.2		SKA1
	TTC30A2		RP11-839D17.3		KNSTRN
	TTC30A2		S1PR1		IQCG
	ALOX12E		TSLP		SIPA1
	ZFP398		VDAC1P2		WDR1
	ERBB2IP		ACSS2		MCU
	ARHGEF12		MT-CO3		MYBL2
	ARHGEF3		RP11-126K1.2		SH3KBP1
	REG1		RP11-245M24.1		NOS1AP
	ARHGEF26		RP11-345P4.9		SRGAP2
	MAGI1		RPS3		ITGB1
	MICALL2		RPS3A		SIPA1L1
	NRAP		SAT1		MSRB2
	PEG3OS		SUGCT		PLXNB1
	PLEKHG5		TGFB1I1		WASHC3
	ZBTB22		ATOX1		KATNBL1
	ZFP518B		C7orf55		SPRY1
	PCDH9		C9orf43		DCX
	SEL1L		CRIM1		CLIP2
	KLRG2		DUSP14		RASA1
	SERP2		KRT8P33		NEFM
	RNF111		LINC01116		NEFL
	DGCR2		LPXN		ELMO3
	BTBD11		MB21D2		NEB
	TECTA		NME1		TLN1
	UBR5		NPM1P39		KIF3A
	RNF215		RN7SL3		PFDN2
	PRICKLE4		RP11-350N15.5		SOD1
	PRICKLE4		RP11-390E23.6		UVRAG
	ICMT		RP11-680F8.1		CTNNA3
	SLC4A10		RPL7A		INA
	ITPRIPL2		RPS2P55		MCPH1
	RHOBTB3		RPS5		BAIAP2L1
	WNT7A		SDF2L1		U3KQV3
	SFTA2		SFXN4		EVL
	PKD1L2		SHC1		ULK4
	SMARCD2		TUBE1		DAAM1
	PDLIM4		CORO2B		GAS2L2
	GDI1		FAR2		FTCD
	ABR		RP11-145A3.1		TOGARAM1
	NFE2		RP11-204L24.2		FAM171A1
	IL6ST		SND1		SNCA
	SLC7A7		TEX40		TLN2
	SORT1		USP2-AS1		KIF18A
	FRMD4B		C1orf74		MAPT
	ALOX12B		CASC15		TTLL1
	FAM160B1		DHDH		PRKAR1A
	ZFP467		FUT2		ZNF135
	TCHH		HEXA-AS1		SPATA4
	ACER3		HIST1H4J		NAV1
	SREK1		IDI1		DNAJB6
	D930015E06RIK		KRT4		RHOQ
	SH3BP5L		MRPL23		MYL2
	CMIP		PPIL1		PHACTR2
	RABGEF1		PPP1R3B		NPHP4
	RABGEF1		PRSS27		CGNL1
	TRIM2		RAD9B		PCNT
	SPTBN1		RP11-140K17.3		OBSL1
	RASEF		RP6-91H8.3		HIP1R
	USP6NL		ST6GALNAC1		EFS
	PAPLN		TMEM121		FARP1
	FCHO2		AMZ1		COBL
	FYCO1		C17orf49		ROCK2
	SGOL1		CAPN12		LDB3
	TXLNA		CD3EAP		DNAL1
	ARID5B		CTD-3184A7.4		DNAAF1
	GRAMD2		PARVA		DTNBP1
	SERPINA3I		PPA1		TGFB3
	SGSH		RP11-624L4.1		CHORDC1
	ASH1L		RP5-1028K7.2		PFN4
	SLC9A2		SLC20A2		PATJ
	ABCG1		SLC29A2		RGS14
	DDHD2		SNX22		CEP70
	PLA2G1B		SOWAHC		TACC1
	GOLGB1		AC093627.9		LIMA1
	POGZ		ACTG1P3		PRPF40A
	DSP		C10orf25		GJA1
	ENDOD1		EMILIN1		KIF11
	SERP1		IL11		WIPF1
	TGFBRAP1		KCTD16		RICTOR
	RCAN3		KIFC3		CCR7
	TSPO2		NOP10		TTLL11
	INPP5K		PAICS		SUN2
	GPR126		PRSS22		NTRK3
	NPC2		RRP9		GRB2
	ZDHHC21		SDSL		CAPN3
	PAK6		XXbac-B476C20.9		PCLO
	SMYD1		AC133528.2		DNAAF2
	SEC22A		AMY2B		CCDC61
	PTPRG		C12orf75		FHOD1
	ADAMTSL5		CDKL1		SBDS
	RIT2		DDX49		HSPA1B
	ARAP1		DRD2		CFAP43
	PCSK9		ERRFI1		ESAM
	NOTO		FGD5P1		CCDC187
	GADD45A		ICT1		NLRP5
	SUZ12		KB-1208A12.3		RAP1GDS1
	DHRS3		LIPE-AS1		EHBP1
	TMEM67		MT-ND6		GIT1
	PRRG1		MVD		POLDIP2
	MED16		PDE6A		KIFC2
	IGSF9		RP11-465N4.4		FERMT2
	IFT172		RP11-499E18.1		IQCJ-SCHIP1
	TNRC6B		VAPA		MYO19
	PTPRH		BYSL		KLHL20
	TMEM132B		C16orf95		FMNL1
	JUND		CDC42EP5		CLIP1
	SLC12A6		FARSB		SIK3
	MAP6		LOH12CR2		SLAIN1
	CECR2		MAK16		AMOTL2
	GATA6		MPZL2		CCL3
	SLCO3A1		NEK5		NISCH
	ZFP191		ROS1		BAG4
	DKK3		RP11-169K16.8		SMC1A
	ZFP407		SLC10A6		MAST1
	DEAR1		STK3		TTLL4
	AMBRA1		VNN1		ESPL1
	IKZF2		ZNF667		LSM14A
	CLDN8		ANAPC11		RAP2A
	GPD1L		CATSPER1		CCDC78
	FRY		EEA1		URS000039ED8D_9606
	PPL		EEF2		DNAI4
	UOX		ELOVL3		HAUS1
	WDHD1		FUT5		SPDL1
	MC1R		GUSBP5		CCDC6
	SMAD7		IDH1-AS1		USH1C
	FAM83B		KIAA1244		INF2
	MPTX1		OSTC		TUBGCP4
	CREBBP		RP11-298C3.2		PEX14
	INPP5A		RP11-378J18.3		ZRANB1
	EHD4		RPL4		CLIP3
	LGALSL		RUVBL1		NCOR1
	NINJ2		SLC39A14		LATS1
	GAN		SPATA6L		FLNB
	MADD		STEAP4		AVIL
	CYP4F39		TBC1D2		KPTN
	FAM120B		44805		VPS4B
	FZD7		BID		ZPR1
	FEM1C		C6orf226		RMDN1
	ARNTL		C6orf48		IFT172
	KLHL5		ERI1		PLS1
	PLA2G6		GARS		SSX2IP
	MFSD2B		GSDMC		PDLIM5
	SCAMP1		GSTT2B		TAC1
	COPZ2		LETM2		SPRYD3
	COBLL1		PEAR1		TUBE1
	PPP1R14B		RP11-111M22.4		CLN8
	FOXP1		RP11-517B11.7		DBNL
	FOXP1		RPL5P1		GHRL
	LRRC8E		RPP40		SPTBN4
	MAP4K3		SLC39A10		URS00001C770D_9606
	HIF1AN		SLIRP		S1PR2
	ZBTB11		TIGD2		TOGARAM2
	MID1		TMEM256		CCDC63
	RAVER1-FDX1L		ABLIM2		RHOJ
	EPPK1		BOLA3		JAK2
	MAT1A		HSF2BP		NOX4
	UCMA		KCP		STMN2
	ZFA-PS		LCMT2		EPB41L1
	ROBO3		LINC00518		S100A8
	CCDC149		MIR137HG		NEXN
	FNDC3B		MIR4426		ANG
	VMA21		MT1X		ATF2
	ALDH3B2		NAMPTL		EZR
	DUSP22		NHP2		CSPG5
	ABLIM1		PAICSP4		WEE1
	HIVEP3		RP11-301O19.1		MARK4
	TTYH1		RPL4P4		PHACTR3
	BTBD7		SHROOM3		CCNB2
	TAF8		SLC43A1		OR2A4
	HOPX		SNHG15		PACSIN2
	1110051M20RIK		STK32C		PTK2B
	LRRK1		C19orf48		GMFB
	NUMBL		MUC20		DSTN
	ELMSAN1		MYC		U3KQA9
	WNK2		ODF3L1		PLD2
	GAS2L1		POLR3D		KRT9
	YARS2		RANBP1		FIGNL2
	ARL13B		RHCE		IKBKB
	AI837181		RP11-38L15.2		CHD3
	NFE2L3		SLC7A5P1		TUBA4B
	PIK3CG		SRCIN1		PDLIM4
	SIAH2		STX11		NEK6
	LAMA5		VNN3		CDC20
	CDS1		WDR66		TUBA1C
	DHCR24		C20orf27		CSRP3
	DAB2IP		EEF1A1P6		TTC12
	USP14		FAM107B		AKAP13
	ADAM8		FERMT2		AIF1L
	SLAMF6		GLUD1P2		GFAP
	TESPA1		HK2		TF
	EDARADD		KREMEN2		ARC
	TMEM263		LA16c-431H6.6		ATP8A2
	LAMC1		NCOA7		TNNT1
	CYP1B1		P2RY6		CHMP1B
	GPR111		RP11-1398P2.1		PPP2R3C
	SDC4		RP11-532F12.5		CAP2
	SERTAD4		RPLP0P6		CAPG
	TTC19		SGTB		CNTN2
	DENND2C		TM4SF1		CDC42EP3
	LGR4		AC068831.10		KIF23
	UBR4		ALDOC		SHTN1
	PRTN3		CDK2AP2		CIT
	DCP1A		EEF1A1P13		ABITRAM
	PKD2L2		GLIPR2		TXNDC9
	ENTPD2		ITPKA		NCKAP5
	TUBAL3		KHK		JMY
	EXOC6B		KLHL35		TNNT2
	FOXC1		KRT8		TNNT3
	ARSA		MSTO1		TTK
	SCO2		NPIPB11		CCDC69
	VWA5A		PEA15		CEP57
	ZCCHC8		RIPK2		CEP120
	ABCC1		RP11-138I1.4		KRT16
	NIPAL3		RP11-250B2.6		WRAP73
	TET1		RP11-423O2.5		ANKFN1
	MMP16		RP11-442H21.2		TTC26
	SSB		RP11-512M8.3		ENAH
	TBX15		AC002398.9		PRKCE
	STAU1		AC022431.1		TUBAL3
	VGF		ASS1		PARVB
	METTL10		CCT6B		ARHGAP28
	RBBP4		DHRS12		SH2B2
	NOB1		DNLZ		RAB11A
	CPM		DPCD		PFN2
	ACAP2		FAM86B2		CC2D2A
	GAPVD1		IMMP2L		ITPKA
	SCRT2		MMD		CFAP58
	SLC6A8		NACA3P		CEP126
	MLPH		PA2G4P4		DNAH1
	EP300		PAPSS2		TUBA8
	SOX8		PEX16		CXADR
	NCS1		PSMB10		TTLL13P
	ZBTB45		RPL10		CTTN
	DEAF1		RPL12		MAP7
	ZBTB24		SNRNP25		XIRP2
	PORCN		ZFAND2A		RASSF7
	SBK2		ZNF662		DYNC1H1
	IKBKG		ZNF74		DCTN1
	TMEM129		AC012146.7		ZMYM3
	ZFP27		AD000091.3		S100A10
	PCNP		CALD1		PDLIM7
	D930015M05RIK		GLIPR1L2		MYH11
	DVL3		IL12RB2		ACTBL2
	RAB6A		LINC01060		CDC14C
	COL4A2		MAPK12		NSFL1C
	CPA4		MSTO2P		BIN3
	GFOD1		PNPLA4		TUBB8B
	INF2		RP11-10C24.1		THSD7B
	PRKCE		RP3-467L1.6		DAG1
	EMC1		RPL7AP6		RANBP10
	ACSL1		SCFD2		LLGL2
	DNASE1L3		SLC25A39		DPYSL3
	RNF103		TARS		FKBP4
	ORAI3		UFSP1		GAS7
	GRHL2		XPOT		AAAS
	4930562F07RIK		ZNF488		TEK
	RAB11FIP4OS1		ADAM11		CETN1
	MLLT3		BCKDHB		TWF1
	CASC3		C19orf70		ARHGEF5
	MAP3K4		CAMK2N2		WASHC5
	LRRC58		CTC-575D19.1		CAVIN3
	TRIM65		GAS6-AS2		CORO6
	PTX4		GS1-44D20.1		CCDC120
	NRD1		LAGE3		ARAP1
	SDCBP2		LINC01088		PLS3
	LY6G6E		MAP6		LCP1
	ACO1		MRPL33		ARPC5
	WWP1		OVOL2		MCIDAS
	ANKRD40		PAM16		CFLAR
	ANTXR1		RP11-195F19.5		NRP1
	ZNF512B		RP11-417L14.1		NDC80
	YAF2		RPS10		SAC3D1
	SEMA4A		RPS3AP26		PLA2G1B
	RRM1		SELM		ALDOA
	GPATCH8		TRIT1		ANXA1
	CLOCK		TXNRD2		RNF19A
	ACAP3		UPK2		ITGB1BP1
	TBC1D10B		ZNF581		ACTL6B
	ALDH3A1		AP001626.1		ASB2
	TTC39B		CYP24A1		LRP1
	C2CD2		EIF5AL1		A0A2R8YFB7
	MAP2K6		GFPT2		SPAG1
	BPIFC		HENMT1		CAMSAP3
	MMAB		KRT17P3		PAK5
	TRP53INP2		LSM5		HSP90B1
	LRRC8B		PDCD2L		SERPINF2
	FAM135A		PDLIM1		VIM
	NR1H3		RABEPK		CCDC40
	A		RNASEK-C17orf49		MEF2A
	A		SPRED3		TTLL6
	MILL1		TRIM17		VPS54
	BTBD9		BRSK1		CCDC88C
	BMP1		CNDP2		PLCE1
	AIM1		CPPED1		GPR35
	EZH1		DOCK1		HCK
	HLCS		GRPEL1		HYDIN
	POGK		NHLRC4		ZW10
	COL6A1		PGAM1		CFL1
	RTN4RL2		POLR2G		PLK2
	CAMTA2		RP11-34P13.7		CATIP
	LONRF1		RP11-51O6.1		HNRNPU
	2300005B03RIK		RP4-569M23.2		TMSB15B
	ZFP595		RPL15		WASH2P
	ZFP595		RPL17		CNTRL
	ZFP595		RPL24P4		CFAP73
	ZFP595		RPS3AP6		CYLC1
	ZFP595		ST20-MTHFS		RAC2
	ZFP595		STRA13		ADD2
	ZFP595		TNFSF4		ADD1
	ELMOD1		U1		ACTN2
	TDRKH		WDR4		MYO1E
	PCYT2		ASAH2		G3V2T6
	EVI5L		ATP6AP1L		ESPN
	PFN1		EIF5AP4		ANK3
	SIPA1L3		FAM228B		BFSP1
	SOSTDC1		KRT8P10		ARHGAP35
	SPG7		MRPL53		EPS8
	LRIG2		PMM1		VASP
	BCL9L		PTPN11		CEP63
	DNAJA4		RP11-248J18.2		MAST2
	ARL4A		RP11-325K4.2		DOCK7
	CNKSR3		RP11-53M11.3		CYLC2
	CNKSR3		RP11-84C13.1		STARD9
	ATF7IP		RP4-813F11.4		RAC3
	ABCB9		RPL23		DEUP1
	ACAD10		RPL7		NCK1
	AGO1		RPL7P9		APC
	IFNLR1		RPS21		LIMCH1
	IL17RB		RPS4Y1		KRT5
	LMTK2		SYNE3		KRT13
	SGSM2		TDG		INPP5K
	TEX10		THEM6		ADRA2A
	ZFP799		TIMM10		TOR1A
	ZFP868		WDR12		RDX
	CYTH1		AC090587.2		NF2
	AW549877		ALKBH3		EPB41L3
	OLFM3		CTB-33G10.1		ABLIM1
	GAMT		CTB-63M22.1		CTNNB1
	GEM		DDIT3		CTNNA1
	MFAP1A		ELOVL1		CDC42EP2
	MFAP1A		IL36G		SDAD1
	ZEB1		LINC00116		TMSB4Y
	FAM110B		MYH16		MAEA
	USP3		PALM2		HAUS8
	KLHDC1		PAPPA		WASHC2C
	KIF13B		RGS19		CALD1
	UTP11L		RP11-43F13.1		GAS2L1
	ZKSCAN16		RPS27A		KIAA0753
	RAB11FIP2		AADAT		KRAS
	LRRC20		AC017116.11		HRAS
	CORO7		ADAM32		CEP192
	CORO7		AGK		PRKCD
	CHD3OS		AMACR		WHAMM
	AJUBA		ANXA2		RSPH1
	ALDH2		ANXA6		KAT2B
	SLC6A3		ARL6IP6		GHSR
	MAPRE3		ARMC6		KCTD13
	PIK3R6		BANF1P3		P2RX7
	CIRBP		C12orf45		SHROOM3
	IPO13		CCT6A		SSH1
	STRADA		DPH5		ITGB5
	MAP3K8		FAM129A		CCDC88A
	ING5		GNL3		SEPTIN1
	TK2		OLA1P1		KLHL24
	HPS5		RP11-187C18.2		WASH3P
	GJB3		RP11-592N21.1		PTPN1
	AK1		RP4-673M15.1		FLNA
	FBXO9		RPS16		RSPH4A
	PTK2B		SDK1		NF1
	CYSLTR1		SERPINB1		ABRAXAS1
	BTBD2		SNHG9		TBCE
	SGPP2		TES
	RIPPLY2		TLCD2
	TTC4		A4GALT
	FCGBP		AC007318.5
	KLHL26		ACRC
	PPP1R16B		ASL
	HAL		BOLA2
	ACVR2A		BST1
	NFS1		CAMK1
	SLC35E3		CSTF2
	BOK		CTD-3064H18.4
	ID2		CTD-3128G10.6
	BTG3		CYB5R2
	RNF148		EBNA1BP2
	PRM2		EIF4EBP1
	NDRG1		FBN1
	MBNL3		KB-431C1.4
	BAIAP2		MT-ND3
	GCNT2		NIFK
	MEG3		NLN
	HEBP2		NUPL1
	MLYCD		ONECUT2
	PLXNA3		PCDHGB1
	EPS8L1		PITPNA-AS1
	SNX5		PPIB
	MAP3K1		PRDX1
	CASP9		RBM3
	DOPEY2		RP11-572M11.4
	SH3RF3		RPL35A
	ZFP536		SENP3-EIF4A1
	ZFP128		ZFAS1
	CNIH2		ABCC3
	LRP6		BOP1
	SLC26A4		C3orf14
	GSK3B		CAV2
	ARID4A		CTD-2192J16.15
	STXBP6		FGFR4
	PHF20L1		GADD45A
	BICD2		GAPDHP1
	ZFYVE19		HMSD
	ARMCX3		HOMER2
	SSMEM1		KRT8P3
	PHKG1		LINC01006
	CNNM3		MT-ATP6
	SAP25		PHB
	PCCB		PLA2G4A
	ACBD4		PTRH1
	CDR2		RP11-12M9.3
	BC029214		RP11-309G3.3
	4931406P16RIK		RP11-425L10.1
	CAPSL		RP11-686D22.7
	IRX4		RPL23AP82
	SIKE1		RPS23
	SMOK2B		SIAH2
	SQLE		STARD13
	FKBP9		STAT4
	SLC25A4		ZFYVE21
	FAM13B		AMZ2P1
	2310067B10RIK		ASAH2B
	ACAD8		BEGAIN
	AKAP8L		BRE
	UHRF1BP1		BTBD19
	NPM1		CCT8P1
	IL11RA1		ENO3
	IL11RA1		EPRS
	HECTD1		FAM199X
	MANBA		FGGY
	PHF11A		GCDH
	ACOX3		GTF2H5
	LEFTY1		HCG4
	LEFTY1		MARS
	SLC22A19		RP11-686O6.2
	GRAMD1C		RP4-564F22.5
	C2CD3		SCO1
	TNS3		SNX18P3
	SERPINI2		VWDE
	SLC39A5		ZRANB2-AS2
	CENPB		BOK
	WNT4		CCBE1
	PCBD2		DBNDD2
	PLD4		DYRK4
	ECE1		FAM195A
	HP1BP3		HOXD10
	GM20605		IFFO1
	AVL9		KTN1-AS1
	CREBRF		MT-ND4L
	QTRTD1		RLN2
	HEATR5B		RP11-20O24.4
	MYOC		RP1-124C6.1
	PIF1		RP11-498P14.3
	IL17RA		SLC1A1
	ZNHIT2		WFDC3
	ALDH1A1		WNT9A
	DOCK9		ZDHHC4
	PSAT1		AC107983.4
	ATXN2		ANXA8
	MAP2K7		ASMTL
	MAP2K7		B4GALNT4
	PKIG		BMS1P9
	PAPL		CTC-277H1.7
	FZD1		CYB561D2
	PAM16		ETHE1
	PAM16		GSTT2
	GLT28D2		HSD17B1
	ARG2		LHX5
	TPRN		LINC01119
	SLC22A12		PAM
	PTOV1		PCDHB7
	D230025D16RIK		PCDHGA5
	GALNT2		PLAUR
	GALNT2		PLCXD2
	TMEM33		RP11-571L19.8
	AMOTL1		RP11-6N17.4
	NRIP3		RP3-425P12.4
	MAP3K3		RP4-592A1.2
	PLEKHG2		RPL13A
	CCDC64B		RPL8
	WNT11		ADSL
	TRAT1		CCDC147
	SLC44A3		CCT7
	MBOAT1		CTC-281F24.1
	BRD4		CTD-2192J16.22
	SKINT11		FAM106B
	TUB		FAM115D
	R3HDML		HIST2H2AA4
	SNTG1		HSD11B1
	ZBTB4		IPO4
	NFKB1		KRT8P36
	GLTP		ME3
	LAMB1		METTL15P1
	MAP7		MT-ND2
	BC017643		RP11-343C2.12
	CAMSAP1		RP11-613M10.6
	OTX2OS1		RPL21P28
	A630007B06RIK		RPL27
	ATP7A		RPS6
	DBT		SLC25A3
	ARHGAP24		SLFN11
	SLC39A2		SOX9
	ARID2		TPM4
	TUFM		TRAPPC5
	TLX3		YDJC
	IFT140		AC005618.6
	TSPYL4		C1orf54
	CAMK1D		CACNB3
	RPA1		CCDC23
	ACYP1		COL12A1
	JAK2		DDX21
	AQP3		DNAH2
	NDFIP2		EFEMP1
	ITGB4		EIF3I
	HNRNPH3		FDFT1
	NDST3		GPX1
	FBXO33		MTHFD1
	PIPOX		MTND4P12
	2210018M11RIK		NIT2
	URM1		RP11-585P4.5
	EDEM3		RP4-559A3.7
	ACSF2		RPL24P8
	GPR115		SFXN2
	FRYL		SNHG6
	PDE6A		TNNT1
	NFATC2		VWA1
	EPN2		ASUN
	TRAPPC12		AZIN1
	FASN		BANF1
	ZFAND3		BZW2
	CRYL1		C6orf165
	ALCAM		CCDC124
	TMPO		CELF2
	RDH11		CHGA
	RDH11		COA4
	HRSP12		EIF4A1P10
	PRKAG2		EXOSC3P1
	ARHGAP12		LINC00984
	PLCE1		MEX3A
	NCAM1		MGMT
	TMEM47		MRPS24
	BRF1		NOLC1
	MAST4		PDLIM7
	2900097C17RIK		RGMB-AS1
	TMEM63C		RP11-196O16.1
	CALM4		RP11-305E6.4
	PDGFRA		RPL26
	NR5A1		RPL7P1
	ITGAV		RPS19BP1
	ALAD		RRAD
	2022-09-12		SEPT10P1
	BTBD3		SLC25A5
	CARHSP1		STMN3
	SORBS2		VDAC2
	MMP17		ZNF259
	ARAP2		AC006273.5
	BTG2		CA14
	NEDD8		CCDC85B
	GM10653		CHCHD5
	GJB4		IFNK
	FAM129B		LGALS1
	PRPH2		LIMA1
	TICAM1		LOXL2
	ESRP1		MANF
	DECR1		MATN3
	LNPEP		MTHFS
	CRKL		MYL12A
	EML3		NPM1
	EXTL3		PCCB
	2310035C23RIK		PMM2
	TTC39D		PTRHD1
	CCDC9		RBFADN
	TRIP11		RHOD
	NUP107		RNF223
	ZFR		RP11-35G9.5
	PIGX		RP11-642P15.1
	EPN3		RP6-191P20.4
	UXS1		RPL23AP7
	ZFP668		S100A4
	TRIM30B		SPRR3
	H2-Q8		UAP1
	JADE1		UBASH3B
	DOCK1		VN1R82P
	MICAL1		WDR3
	PAQR6		XXbac-BPG252P9.9
	RNF216		AC009336.24
	ERLIN2		ALDH6A1
	TYMS		BCL2L1
	CCHCR1		C18orf25
	KLF16		CAPNS1
	WDR61		CARS
	GM16515		CKMT1B
	SETD4		COX14
	YPEL2		COX7A2
	SEMA3G		DNAH10
	CHMP4C		GNG7
	CRTC1		GPSM1
	SCARB1		JMJD1C-AS1
	VAX1		KRT16P5
	ENOX2		PCDHB6
	MAFB		PCP4L1
	CHD2		RAC3
	CHD6		RBFA
	THSD1		RP11-10C24.3
	RBM38		RP11-500M8.7
	DIDO1		RP11-506M13.3
	BAZ2B		RP6-206I17.2
	LATS1		SMIM22
	ADAM15		SNHG16
	GRHL1		SNRPD2
	ZFP709		TBC1D19
	USP25		TMEM50B
	MGAM		ZNHIT6
	ZFP790		AC098823.3
	TMEM55A		ACTR3B
	CAR5B		ANXA1
	CYFIP2		BCAT1
	EML1		C14orf2
	NADK2		C19orf24
	PP2D1		CYP51A1
	PPARG		DCAKD
	SLC47A2		HCG15
	SPEG		HSP90B1
	VAT1		HYAL3
	BBS9		ISPD
	TRIM46		ITGAE
	ANGPTL7		LYN
	HOMER2		MRPL24
	ITGA6		MT-ND4
	GNS		MYOF
	TMEM173		RP11-446E9.1
	ZCCHC3		RP11-91K9.1
	TBC1D22A		RP5-827C21.1
	FAM76A		SNRPD1
	NFIC		STX12
	ACACB		TMEM231
	PLEKHA3		ATIC
	FAM110A		ATP6V1G2-DDX39B
	CLASP2		BCS1L
	STFA1		CCT4
	PLCH1		COL8A2
	CTDSPL		CTD-2047H16.2
	ABCA12		CTD-2235C13.3
	MUP1		CXCL2
	MUP1		EID3
	WDR17		FBL
	TSC22D2		GTF2H2B
	TRCG1		HLA-V
	SERTAD3		HMOX2
	MIR1903		ITGBL1
	ABL2		KIAA0754
	SLC33A1		MRPL12
	ATXN7		MRPL17
	GGCX		MSH4
	LGALS3		NABP2
	CABLES2		NDUFAF2
	ZBTB44		NQO2
	KANSL1		OGG1
	WNK1		OXNAD1
	RBMX		RBCK1
	RCVRN		RP11-550F7.1
	PRKCSH		RP3-462E2.5
	TFF1		RP5-1158E12.3
	CLASP1		RPS11P5
	SP4		RSU1
	KIF16B		TMEM256-PLSCR3
	ZP1		TRPV1
	DIP2A		ZNF593
	FXR2		7SK
	GPBP1L1		AC007879.5
	AEBP2		CCL20
	TAP1		CDH8
	ZFP579		CISH
	C77080		CTPS1
	CANT1		DLL3
	HACE1		DNAJC10
	METTL9		DUS2
	ZGLP1		EPHA2
	GLUD1		HAUS2
	PIK3CA		ITGB4
	GLI3		MRPL40
	RAPGEF4		MRPS33
	SPESP1		OSCAR
	TECRL		PAAF1
	PDS5A		PIM3
	5930430L01RIK		POLR2I
	EPG5		PRSS16
	KAT6B		RP11-182L21.6
	MRC2		RP11-212I21.4
	PYHIN1		RP11-395A13.2
	DVL2		RP11-572P18.1
	GNA13		RP4-549L20.3
	PIK3R4		RPL21
	ZFP287		RPL36A-HNRNPH2
	IQGAP1		RPL6
	TJP3		SAMD11
	MSL3		SLC9B2
	KDM2A		TMEM47
	SCML4		AARSD1
	4930404N11RIK		ANKUB1
	GM20319		ARHGEF2
	PDCL2		C2orf15
	SFMBT2		LRRC46
	USP24		METTL12
	GBF1		MRPL16
	GPR155		PAK1IP1
	DGAT2		PRR3
	GSTK1		PSTK
	PTRH2		REEP6
	ARMC5		RP11-259N19.1
	PRAMEL3		RP11-676J12.7
	D5ERTD579E		RPL13AP5
	ZFP426		RPS3AP47
	DPYSL3		TMEM120A
	MICAL3		VDAC1P1
	IER2		ADAM1A
	PMM2		CSTA
	SIN3B		EIF4A1
	YOD1		EIF6
	ZFP639		FAM86DP
	SFR1		GPRC5A
	TCTE2		IER3
	PAK1IP1		KLRC2
	EZR		LINC00460
	CDKN2C		LINC00960
	WDR72		LRRC59
	CEP120		PDGFB
	PET100		PIGL
	HDAC10		PLGRKT
	CNOT4		RP11-755B10.4
	SLC35A5		RPL5
	GM5538		RSL24D1
	SPAG11B		SEPW1
	SPAG11B		SKAP2
	DYNC1LI2		SLC38A5
	CDS2		SUPT3H
	ZW10		TOPORS-AS1
	CLEC2G		TUBBP1
	PSEN1		UBE2Q2
	NCOA5		UBXN8
	FN3KRP		VPS37C
	MOB2		AC069213.1
	ZFP775		ADAMTS13
	GSTM2		BEND3
	ALDH4A1		C15orf61
	ZFP706		C8orf88
	PARD6B		CAPZA2
	THEG		CCDC102B
	ADAM9		CCT3
	SUMO1		CKMT1A
	ARRDC1		COX5B
	AI429214		COX6A1
	NR2E1		DBNDD1
	MINPP1		DLX1
	ZFP366		FAM216A
	RNF6		IDH1
	HSD17B7		MAFF
	PAQR5		MFAP1
	NHP2		MLLT4-AS1
	CAMK1		MRPL41
	OSCP1		MT-ATP8
	ARSB		RGS10
	ZFP180		RP11-408P14.1
	DLG3		RP13-582O9.5
	KDM5B		RPL18
	RAB4A		RPS18
	ZBTB46		SEC23B
	ATRN		SLC16A3
	PRKACB		SNRPE
	ARID1A		THNSL1
	PLA1A		THOP1
	MCCC2		TIMM8B
	PERIL		USP46
	3110021N24RIK		VPS25
	ELF1		AC005932.1
	RBAKDN		CRELD1
	SEL1L3		FSTL3
	MTMR9		GPN3
	LYSMD3		LSM7
	PTP4A1		MACROD1
	PTP4A1		PCDH12
	AKAP10		PRDX5
	CCNI		RMRP
	CD36		RNF126
	LRIG1		RP11-1094M14.11
	ZBTB41		RP11-178G16.4
	SNORD90		RP11-510J16.5
	ZDHHC1		RP11-529K1.2
	8030462N17RIK		RP11-556N21.1
	VEGFB		RP11-747H7.3
	DHX57		RPL14
	DMXL1		RPL27A
	GPR161		RPL32
	IFT80		RPS23P8
	KLC3		S100A10
	SNORD104		SLC16A1-AS1
	RELN		SLX1A
	MYO7B		TMEM128
	RIIAD1		TPM2
	HERPUD2		WWC1
	RESP18		ZFP92
	SPHKAP		ZNF365
	PLCB2		A1BG
	NCR1		ACAA2
	HSD3B6		ACTL10
	HSD3B6		APOPT1
	TFAP2D		CTD-2015H6.3
	PLSCR5		EIF5A
	CTF1		EMG1
	MAGED2		EPB41L4A-AS1
	TYMP		EREG
	UBE2I		FAM188A
	SLC5A8		FAM35BP
	ZBTB17		HSFX1
	MGLL		KCNN4
	MORC1		KLF7
	RABEPK		KLRAP1
	DYRK1B		LRP2BP
	NAIP2		MCF2L2
	CARD14		MRPL21
	PLD5		MRPL50
	KLHL20		MRPS12
	UBR7		NMB
	GAS7		NUDCD1
	PHF19		PCYT2
	KDM4C		PEMT
	SRPR		RP11-226L15.5
	POLH		RP11-231C14.3
	ATP9A		RP11-505K9.1
	PIK3C2G		RPL18AP3
	SAMHD1		RPRD1B
	ILK		RPS26P6
	ATF7		RPS2P32
	CTSL		SF3B5
	ZFP97		SLC7A1
	POLR2C		STARD4-AS1
	OPN1SW		TBC1D3G
	CTNS		TTYH2
	TTC9B		TUBB2B
	CYTL1		UBIAD1
	ARF3		UQCRQ
	ODAM		ZFYVE28
	TBC1D9		AC093106.7
	DIRC2		ADPRH
	DDX6		ASB9
	CUL7		C10orf32-ASMT
	ZC3HC1		CAD
	PYGO1		CDK7
	HSD17B4		DDN
	POLL		DIMT1
	ZFP322A		EHD4
	2900056M20RIK		EIF3L
	KAT6A		GNB2L1
	ISOC2B		MANEAL
	LRRC45		MPHOSPH6
	SLC25A38		MRPL3
	PARD6A		MRPL55
	DNASE2A		MZT2B
	CES2G		NPFF
	EP400		NPM1P27
	NAT8L		NRARP
	MAP3K2		OAZ3
	SULF1		PRMT1
	ITIH5		RABGGTA
	SLC24A1		RBMS3
	USP49		RP11-112J1.1
	RTN4IP1		RP11-25K19.1
	CLN6		RP11-49I11.1
	IKZF5		RP4-706A16.3
	P2RY12		RPL7P23
	FAT1		SRI
	TANGO6		TATDN1
	IPMK		TPD52
	FAM101B		VEGFC
	SALL1		ABCA3
	PURA		AC004951.6
	SUPV3L1		ALKBH2
	MED24		ANK2
	THBS4		ANXA11
	ESYT1		ATP12A
	DNAJB1		BAD
	DGUOK		C2CD4C
	1600020E01RIK		CLDN7
	FUT8		EFCAB11
	TMEM126A		FXYD5
	FUK		GCLM
	RHBDD3		GMPPA
	CHP1		LRRC61
	CTNND1		LRRC73
	CTNND1		MIF
	LIME1		MPV17
	LIME1		MRP63
	ADD1		MT-CYB
	UBE4A		PFAS
	RNF219		RP11-204C16.4
	SDR42E1		RP11-23P13.7
	PLAT		RP11-319G6.1
	CHD7		RP11-475C16.1
	UMOD		RP11-480I12.5
	EFNA4		RP11-4O1.2
	CCDC120		RP11-96H19.1
	HR		RP3-324O17.4
	RNF2		RPL15P3
	TECR		RPL35
	RUNDC3B		RPL41
	ANKRD50		RPS4X
	BNC1		SLC7A6
	ABTB1		SNAI3-AS1
	DCUN1D3		SNX18P16
	RIF1		SPRY1
	THOC2		SRD5A3-AS1
	BSDC1		TCEAL4
	FZD6		TMSB4Y
	ZFP748		TTLL11-IT1
	OSBPL6		TUBB2A
	YTHDC1		ZNF165
	KLF15		AATK
	CDC42EP1		ACAT1
	ARHGAP39		AL672183.2
	FICD		ARHGAP23P1
	SEC23B		BEST1
	TMPRSS11BNL		BUD31
	SLC25A27		C5orf30
	SMIM22		CCT2
	IVD		CGREF1
	LRRC71		FDXACB1
	PHOSPHO1		GMDS
	RRNAD1		GPRC5B
	UBP1		GTF2H3
	HERC2		H2AFY
	HIVEP1		HEMK1
	KRBA1		HNRNPA1P33
	PCNXL2		IL1RAP
	SPC25		MAGIX
	AXL		MICAL2
	DDB1		NCBP2-AS2
			NSMCE1
			POLR2F
			RAB25
			RASIP1
			RP11-104E19.1
			RP11-109P11.1
			RPL29
			RPL38
			RPS8
			RPS9
			SEC61B
[truncated: 4,003 more rows]
